# Supplementary material for: Complex and unexpected outcomes of antibiotic therapy against a polymicrobial infection
Source: ISME J. 2022 May 21;16(9):2065–75. doi: 10.1038/s41396-022-01252-5 (PMC9381758; doi:10.1038/s41396-022-01252-5)
Supplement: Supplementary file 2 — Supplementary tables [file 41396_2022_1252_MOESM2_ESM.xlsx]

## Sheet: Table S1
Antibiotic	Abbreviation	Class	Solubility	Concentration used (mg/L)	Model drug	Description
Sulfamethoxazole/Trimethoprim (5:1)	SulTri	Sulfonamide/	0.9% NaCl	50/1.6	Tw	Moderate coverage of aerobic gram positive (includes MRSA) and gram-negative bacteria, including Burkholderia cepacia but excluding Pseudomonas; minimal anaerobic coverage; weak to moderate in strength[1]
		Pyrimethamine
Azithromycin Dihydrate	Azi	Macrolide	0.9% NaCl	1.3	Tp	Moderate coverage of aerobic gram positive and gram-negative aerobes; covers many common respiratory microorganisms; poor anaerobic converge; weak to moderate in strength; in CF, used chronically for many patients but rarely used to treat acute infections; good coverage of "atypical" organisms, such as mycoplasma or chlamydia[2]
Metronidazole	Met	Nitroimidazole	Water	1	Tf	Excellent coverage of anaerobic bacteria; essentially no coverage of aerobic microorganisms; rarely used to treat CF infections[3]
Meropenem Trihydrate	Merp	Carbapenems	Water	25.87	Tw	Broad spectrum coverage of gram positive, gram negative, and anaerobic microorganisms; very powerful; used in severe infections and for resistant organisms[4]
Amoxicillin	Amo	Semi-synthetic aminopenicillin	Water	3.93	Tw	Moderate coverage of gram positive and gram-negative aerobes; poor anaerobic coverage (except when combined with clavulanate); does not cover Pseudomonas; not traditionally used to treat CF infections [5]
Aztreonam	Aztr	Monobactams	0.9% NaCl	0.4	Tp	Excellent gram-negative aerobic coverage; does not treat gram positive or fermenters; used to treat CF infections; also used chronically inhaled[6]
Tobramycin	Tob	Aminoglycoside	Water	5.4	Tp	Excellent gram-negative aerobic coverage; does not treat gram positive or fermenters; used to treat CF infections; also used chronically inhaled[7]
Colistin sulfate	Col	Polymyxins	Water	0.56	Tp	Powerful coverage of a narrow spectrum of gram-negative bacteria, such as Pseudomonas, Acenitobacter, carpapenem resistant Exterobacter; almost used extensively as inhaled and IV reserved for resistant organisms[8]Powerful coverage of a narrow spectrum of gram-negative bacteria, such as Pseudomonas, Acenitobacter, carpapenem resistant Exterobacter; almost exclusively used inhaled, rather than IV,…
Doxycycline hyclate	Doxy	Tetracycline	Water	3	Tw	Broad spectrum activity against aerobic gram-positive and gram-negative bacteria; not used for fermenters; also covers many "atypical" organisms, such as mycoplasma; used to treat CF patients with MRSA[9]
Levofloxacin	Lev	Fluoroquinolones	Water	2	Tp	Excellent broad-spectrum coverage of gram-positive, gram-negative aerobic microorganisms (includes Pseudomonas); no coverage of anaerobic microorganisms; very powerful; excellent coverage of "atypical" organisms, such as Mycoplasma and Chlamydia and Legionella; often used for CF infections[10]
Ciprofloxacin	Cip	Fluoroquinolones	Water	3 mL/L	Tp	Similar to Levofloxacin but a bit better gram-negative coverage and a bit worse gram-positive coverage; not used to treat fermenters; often used in CF infections[10]

## Sheet: Table S2
Symbol	Value	Unit
DF	3e-10	m2s-1
DP	1e-09	m2s-1
DI	3e-10	m2s-1
DO	1.97e-09	m2s-1
DN	3e-10	m2s-1
DA	8e-10	m2s-1
DG	5.7e-10	m2s-1
DTf	1.5e-10	m2s-1
DTp	1.5e-10	m2s-1
DTw	1.5e-10	m2s-1
dTf	18	h-1
dTp	18	h-1
dTwp	18	h-1
dTwf	18	h-1
mpa	0.9	h-1
mpn	0.3	h-1
mf	0.2	h-1
dO	1.5	h-1
Kf	5	NA
Kp	5	NA
dp	2	NA
KG	0.9	NA
KO	0.5	NA
KN	0.5	NA
KA	0.8	NA
YfF	0.02	NA
YpPo	0.03	NA
YpPn	0.05	NA
YpIo	0.3	NA
YpIn	3	NA
YpO	0.005	NA
YpN	0.38	NA
YpA	0.38	NA
YfG	2	NA
YfT	50	NA
YpT	50	NA
Ywf	50	NA
Ywp	50	NA
b0	10	NA
b1	10	NA
b2	10	NA

## Sheet: Table S3
Phylum	Class	Order	Family	Genus*
Proteobacteria	Gammaproteobacteria	Pseudomonadales	Pseudomonadaceae	Pseudomonas
Proteobacteria	Gammaproteobacteria	Pasteurellales	Pasteurellaceae	Haemophilus
Firmicutes	Bacilli	Bacillales	Staphylococcaceae	Staphylococcus
Proteobacteria	Betaproteobacteria	Burkholderiales	Alcaligenaceae	Achromobacter
Proteobacteria	Gammaproteobacteria	Enterobacteriales	Enterobacteriaceae
Proteobacteria	Gammaproteobacteria	Pasteurellales	Pasteurellaceae	Haemophilus
Proteobacteria	Gammaproteobacteria	Pasteurellales	Pasteurellaceae	Haemophilus
Proteobacteria	Epsilonproteobacteria	Campylobacterales	Campylobacteraceae	Campylobacter
Actinobacteria	Actinobacteria	Actinomycetales	Micrococcaceae	Rothia
Actinobacteria	Actinobacteria	Actinomycetales	Micrococcaceae	Rothia
Proteobacteria	Gammaproteobacteria	Xanthomonadales	Xanthomonadaceae	Stenotrophomonas
Proteobacteria	Gammaproteobacteria	Pseudomonadales	Pseudomonadaceae

## Sheet: Table S4
Phylum	Class	Order	Family	Genus	Species	Strain
Proteobacteria	Betaproteobacteria	Burkholderiales	Alcaligenaceae	Achromobacter	Achromobacter insuavis	Achromobacter insuavis AXX-A
Proteobacteria	Betaproteobacteria	Burkholderiales	Alcaligenaceae	Achromobacter	Achromobacter piechaudii	Achromobacter piechaudii
Proteobacteria	Betaproteobacteria	Burkholderiales	Alcaligenaceae	Achromobacter	Achromobacter xylosoxidans	Achromobacter xylosoxidans C54
Proteobacteria	Betaproteobacteria	Burkholderiales	Alcaligenaceae	Achromobacter	Achromobacter_u_s	Achromobacter_u_t
Proteobacteria	Gammaproteobacteria	Pasteurellales	Pasteurellaceae	Haemophilus	Haemophilus haemolyticus	Haemophilus haemolyticus
Proteobacteria	Gammaproteobacteria	Pasteurellales	Pasteurellaceae	Haemophilus	Haemophilus haemolyticus	Haemophilus haemolyticus M19107
Proteobacteria	Gammaproteobacteria	Pasteurellales	Pasteurellaceae	Haemophilus	Haemophilus haemolyticus	Haemophilus haemolyticus M19501
Proteobacteria	Gammaproteobacteria	Pasteurellales	Pasteurellaceae	Haemophilus	Haemophilus influenzae	Haemophilus influenzae
Proteobacteria	Gammaproteobacteria	Pasteurellales	Pasteurellaceae	Haemophilus	Haemophilus parahaemolyticus	Haemophilus parahaemolyticus
Proteobacteria	Gammaproteobacteria	Pasteurellales	Pasteurellaceae	Haemophilus	Haemophilus parahaemolyticus	Haemophilus parahaemolyticus G321
Proteobacteria	Gammaproteobacteria	Pasteurellales	Pasteurellaceae	Haemophilus	Haemophilus parainfluenzae	Haemophilus parainfluenzae
Proteobacteria	Gammaproteobacteria	Pasteurellales	Pasteurellaceae	Haemophilus	Haemophilus parainfluenzae	Haemophilus parainfluenzae ATCC 33392
Proteobacteria	Gammaproteobacteria	Pasteurellales	Pasteurellaceae	Haemophilus	Haemophilus parainfluenzae	Haemophilus parainfluenzae HK262
Proteobacteria	Gammaproteobacteria	Pasteurellales	Pasteurellaceae	Haemophilus	Haemophilus parainfluenzae	Haemophilus parainfluenzae T3T1
Proteobacteria	Gammaproteobacteria	Pasteurellales	Pasteurellaceae	Haemophilus	Haemophilus paraphrohaemolyticus	Haemophilus paraphrohaemolyticus HK411
Proteobacteria	Gammaproteobacteria	Pasteurellales	Pasteurellaceae	Haemophilus	Haemophilus sp. oral taxon 851	Haemophilus sp. oral taxon 851 str. F0397
Proteobacteria	Gammaproteobacteria	Pasteurellales	Pasteurellaceae	Haemophilus	Haemophilus_u_s	Haemophilus_u_t
Proteobacteria	Gammaproteobacteria	Pseudomonadales	Pseudomonadaceae	Pseudomonas	Pseudomonas aeruginosa	Pseudomonas aeruginosa
Proteobacteria	Gammaproteobacteria	Pseudomonadales	Pseudomonadaceae	Pseudomonas	Pseudomonas aeruginosa	Pseudomonas aeruginosa BL05
Proteobacteria	Gammaproteobacteria	Pseudomonadales	Pseudomonadaceae	Pseudomonas	Pseudomonas aeruginosa	Pseudomonas aeruginosa BWHPSA014
Proteobacteria	Gammaproteobacteria	Pseudomonadales	Pseudomonadaceae	Pseudomonas	Pseudomonas aeruginosa	Pseudomonas aeruginosa BWHPSA022
Proteobacteria	Gammaproteobacteria	Pseudomonadales	Pseudomonadaceae	Pseudomonas	Pseudomonas aeruginosa	Pseudomonas aeruginosa JD306
Proteobacteria	Gammaproteobacteria	Pseudomonadales	Pseudomonadaceae	Pseudomonas	Pseudomonas alcaligenes	Pseudomonas alcaligenes
Proteobacteria	Gammaproteobacteria	Pseudomonadales	Pseudomonadaceae	Pseudomonas	Pseudomonas otitidis	Pseudomonas otitidis
Proteobacteria	Gammaproteobacteria	Pseudomonadales	Pseudomonadaceae	Pseudomonas	Pseudomonas resinovorans	Pseudomonas resinovorans
Proteobacteria	Gammaproteobacteria	Pseudomonadales	Pseudomonadaceae	Pseudomonas	Pseudomonas sp. 2_1_26	Pseudomonas sp. 2_1_26_u_t
Proteobacteria	Gammaproteobacteria	Pseudomonadales	Pseudomonadaceae	Pseudomonas	Pseudomonas sp. YS-1p	Pseudomonas sp. YS-1p_u_t
Proteobacteria	Gammaproteobacteria	Pseudomonadales	Pseudomonadaceae	Pseudomonas	Pseudomonas syringae group	Pseudomonas syringae group_u_t
Proteobacteria	Gammaproteobacteria	Pseudomonadales	Pseudomonadaceae	Pseudomonas	Pseudomonas_u_s	Pseudomonas_u_t
Actinobacteria	Actinobacteria	Micrococcales	Micrococcaceae	Rothia	Rothia aeria	Rothia aeria F0184
Actinobacteria	Actinobacteria	Micrococcales	Micrococcaceae	Rothia	Rothia dentocariosa	Rothia dentocariosa
Actinobacteria	Actinobacteria	Micrococcales	Micrococcaceae	Rothia	Rothia dentocariosa	Rothia dentocariosa ATCC 17931
Actinobacteria	Actinobacteria	Micrococcales	Micrococcaceae	Rothia	Rothia dentocariosa	Rothia dentocariosa M567
Actinobacteria	Actinobacteria	Micrococcales	Micrococcaceae	Rothia	Rothia mucilaginosa	Rothia mucilaginosa
Actinobacteria	Actinobacteria	Micrococcales	Micrococcaceae	Rothia	Rothia mucilaginosa	Rothia mucilaginosa ATCC 25296
Actinobacteria	Actinobacteria	Micrococcales	Micrococcaceae	Rothia	Rothia mucilaginosa	Rothia mucilaginosa DY-18
Firmicutes	Bacilli	Bacillales	Staphylococcaceae	Staphylococcus	Staphylococcus aureus	Staphylococcus aureus
Firmicutes	Bacilli	Bacillales	Staphylococcaceae	Staphylococcus	Staphylococcus epidermidis	Staphylococcus epidermidis
Proteobacteria	Gammaproteobacteria	Xanthomonadales	Xanthomonadaceae	Stenotrophomonas	Stenotrophomonas maltophilia	Stenotrophomonas maltophilia

## Sheet: Table S5
Phylum	Order	Class	Family	Genus
Bacteroidetes	Bacteroidia	Bacteroidales	[Paraprevotellaceae]	[Prevotella]
Proteobacteria	Gammaproteobacteria	Pasteurellales	Pasteurellaceae	Actinobacillus
Actinobacteria	Actinobacteria	Actinomycetales	Actinomycetaceae	Actinomyces
Proteobacteria	Gammaproteobacteria	Pasteurellales	Pasteurellaceae	Aggregatibacter
Proteobacteria	Gammaproteobacteria	Pasteurellales	Pasteurellaceae	Aggregatibacter
Firmicutes	Clostridia	Clostridiales	[Tissierellaceae]	Anaerococcus
Actinobacteria	Coriobacteriia	Coriobacteriales	Coriobacteriaceae	Atopobium
Actinobacteria	Actinobacteria	Bifidobacteriales	Bifidobacteriaceae	Bifidobacterium
Firmicutes	Erysipelotrichi	Erysipelotrichales	Erysipelotrichaceae	Bulleidia
Firmicutes	Clostridia	Clostridiales	Veillonellaceae	Dialister
Firmicutes	Bacilli	Lactobacillales	Enterococcaceae	Enterococcus
Fusobacteria	Fusobacteriia	Fusobacteriales	Fusobacteriaceae	Fusobacterium
Firmicutes	Bacilli	Lactobacillales	Carnobacteriaceae	Granulicatella
Firmicutes	Bacilli	Lactobacillales	Lactobacillaceae	Lactobacillus
Fusobacteria	Fusobacteriia	Fusobacteriales	Leptotrichiaceae	Leptotrichia
Firmicutes	Clostridia	Clostridiales	Lachnospiraceae	Oribacterium
Firmicutes	Clostridia	Clostridiales	[Tissierellaceae]	Parvimonas
Firmicutes	Clostridia	Clostridiales	[Tissierellaceae]	Peptoniphilus
Bacteroidetes	Bacteroidia	Bacteroidales	Porphyromonadaceae	Porphyromonas
Bacteroidetes	Bacteroidia	Bacteroidales	Porphyromonadaceae	Porphyromonas
Bacteroidetes	Bacteroidia	Bacteroidales	Prevotellaceae	Prevotella
Bacteroidetes	Bacteroidia	Bacteroidales	Prevotellaceae	Prevotella
Bacteroidetes	Bacteroidia	Bacteroidales	Prevotellaceae	Prevotella
Firmicutes	Bacilli	Lactobacillales	Streptococcaceae	Streptococcus
Firmicutes	Bacilli	Lactobacillales	Streptococcaceae	Streptococcus
Firmicutes	Bacilli	Lactobacillales	Streptococcaceae	Streptococcus
Firmicutes	Clostridia	Clostridiales	Veillonellaceae	Veillonella
Firmicutes	Clostridia	Clostridiales	Veillonellaceae	Veillonella
Firmicutes	Clostridia	Clostridiales	Veillonellaceae	Veillonella
Firmicutes	Clostridia	Clostridiales	Clostridiaceae
Firmicutes	Clostridia	Clostridiales	Lachnospiraceae
Firmicutes	Bacilli	Lactobacillales	Streptococcaceae (Family)	Streptococcaceae

## Sheet: Table S6
Phylum	Class	Order	Family	Genus	Species	Strain
Firmicutes	Bacilli	Lactobacillales	Aerococcaceae	Abiotrophia	Abiotrophia defectiva	Abiotrophia defectiva ATCC 49176
Actinobacteria	Actinobacteria	Actinomycetales	Actinomycetaceae	Actinomyces	Actinomyces dentalis	Actinomyces dentalis DSM 19115
Actinobacteria	Actinobacteria	Actinomycetales	Actinomycetaceae	Actinomyces	Actinomyces gerencseriae	Actinomyces gerencseriae DSM 6844
Actinobacteria	Actinobacteria	Actinomycetales	Actinomycetaceae	Actinomyces	Actinomyces graevenitzii	Actinomyces graevenitzii C83
Actinobacteria	Actinobacteria	Actinomycetales	Actinomycetaceae	Actinomyces	Actinomyces graevenitzii	Actinomyces graevenitzii F0530
Actinobacteria	Actinobacteria	Actinomycetales	Actinomycetaceae	Actinomyces	Actinomyces israelii	Actinomyces israelii DSM 43320
Actinobacteria	Actinobacteria	Actinomycetales	Actinomycetaceae	Actinomyces	Actinomyces johnsonii	Actinomyces johnsonii
Actinobacteria	Actinobacteria	Actinomycetales	Actinomycetaceae	Actinomyces	Actinomyces massiliensis	Actinomyces massiliensis
Actinobacteria	Actinobacteria	Actinomycetales	Actinomycetaceae	Actinomyces	Actinomyces massiliensis	Actinomyces massiliensis 4401292
Actinobacteria	Actinobacteria	Actinomycetales	Actinomycetaceae	Actinomyces	Actinomyces naeslundii	Actinomyces naeslundii str. Howell 279
Actinobacteria	Actinobacteria	Actinomycetales	Actinomycetaceae	Actinomyces	Actinomyces odontolyticus	Actinomyces odontolyticus ATCC 17982
Actinobacteria	Actinobacteria	Actinomycetales	Actinomycetaceae	Actinomyces	Actinomyces odontolyticus	Actinomyces odontolyticus F0309
Actinobacteria	Actinobacteria	Actinomycetales	Actinomycetaceae	Actinomyces	Actinomyces oris	Actinomyces oris K20
Actinobacteria	Actinobacteria	Actinomycetales	Actinomycetaceae	Actinomyces	Actinomyces sp. HPA0247	Actinomyces sp. HPA0247_u_t
Actinobacteria	Actinobacteria	Actinomycetales	Actinomycetaceae	Actinomyces	Actinomyces sp. ICM39	Actinomyces sp. ICM39_u_t
Actinobacteria	Actinobacteria	Actinomycetales	Actinomycetaceae	Actinomyces	Actinomyces sp. ICM47	Actinomyces sp. ICM47_u_t
Actinobacteria	Actinobacteria	Actinomycetales	Actinomycetaceae	Actinomyces	Actinomyces sp. oral taxon 181	Actinomyces sp. oral taxon 181 str. F0379
Actinobacteria	Actinobacteria	Actinomycetales	Actinomycetaceae	Actinomyces	Actinomyces viscosus	Actinomyces viscosus C505
Bacteroidetes	Bacteroidia	Bacteroidales	Prevotellaceae	Alloprevotella	Alloprevotella tannerae	Alloprevotella tannerae ATCC 51259
Actinobacteria	Actinobacteria	Bifidobacteriales	Bifidobacteriaceae	Alloscardovia	Alloscardovia omnicolens	Alloscardovia omnicolens F0580
Actinobacteria	Actinobacteria	Bifidobacteriales	Bifidobacteriaceae	Alloscardovia	Alloscardovia_u_s	Alloscardovia_u_t
Actinobacteria	Coriobacteriia	Coriobacteriales	Atopobiaceae	Atopobium	Atopobium parvulum	Atopobium parvulum
Actinobacteria	Coriobacteriia	Coriobacteriales	Atopobiaceae	Atopobium	Atopobium parvulum	Atopobium parvulum DNF00906
Actinobacteria	Coriobacteriia	Coriobacteriales	Atopobiaceae	Atopobium	Atopobium rimae	Atopobium rimae ATCC 49626
Actinobacteria	Coriobacteriia	Coriobacteriales	Atopobiaceae	Atopobium	Atopobium sp. BS2	Atopobium sp. BS2_u_t
Actinobacteria	Coriobacteriia	Coriobacteriales	Atopobiaceae	Atopobium	Atopobium sp. ICM42b	Atopobium sp. ICM42b_u_t
Actinobacteria	Actinobacteria	Bifidobacteriales	Bifidobacteriaceae	Bifidobacterium	Bifidobacterium longum	Bifidobacterium longum subsp. suis DSM 20211
Actinobacteria	Actinobacteria	Bifidobacteriales	Bifidobacteriaceae	Bifidobacterium	Bifidobacterium pseudolongum	Bifidobacterium pseudolongum
Actinobacteria	Actinobacteria	Bifidobacteriales	Bifidobacteriaceae	Bifidobacterium	Bifidobacterium pseudolongum	Bifidobacterium pseudolongum AGR2145
Actinobacteria	Actinobacteria	Bifidobacteriales	Bifidobacteriaceae	Bifidobacterium	Bifidobacterium pseudolongum	Bifidobacterium pseudolongum PV8-2
Bacteroidetes	Flavobacteriia	Flavobacteriales	Flavobacteriaceae	Capnocytophaga	Capnocytophaga gingivalis	Capnocytophaga gingivalis ATCC 33624
Bacteroidetes	Flavobacteriia	Flavobacteriales	Flavobacteriaceae	Capnocytophaga	Capnocytophaga_u_s	Capnocytophaga_u_t
Proteobacteria	Gammaproteobacteria	Cardiobacteriales	Cardiobacteriaceae	Cardiobacterium	Cardiobacterium hominis	Cardiobacterium hominis ATCC 15826
Proteobacteria	Gammaproteobacteria	Cardiobacteriales	Cardiobacteriaceae	Cardiobacterium	Cardiobacterium_u_s	Cardiobacterium_u_t
Firmicutes	Clostridia	Clostridiales	Christensenellaceae	Christensenella	Christensenella_u_s	Christensenella_u_t
Firmicutes	Clostridia	Clostridiales	Clostridiales_u_f	Clostridiales_u_g	Clostridiales_u_s	Clostridiales_u_t
Firmicutes	Clostridia	Clostridiales	Peptostreptococcaceae	Clostridioides	Clostridioides difficile	Clostridioides difficile
Firmicutes	Negativicutes	Veillonellales	Veillonellaceae	Dialister	Dialister invisus	Dialister invisus DSM 15470
Proteobacteria	Betaproteobacteria	Neisseriales	Neisseriaceae	Eikenella	Eikenella corrodens	Eikenella corrodens ATCC 23834
Fusobacteria	Fusobacteriia	Fusobacteriales	Fusobacteriaceae	Fusobacterium	Fusobacterium nucleatum	Fusobacterium nucleatum
Fusobacteria	Fusobacteriia	Fusobacteriales	Fusobacteriaceae	Fusobacterium	Fusobacterium nucleatum	Fusobacterium nucleatum subsp. vincentii 4_1_13
Fusobacteria	Fusobacteriia	Fusobacteriales	Fusobacteriaceae	Fusobacterium	Fusobacterium periodonticum	Fusobacterium periodonticum
Fusobacteria	Fusobacteriia	Fusobacteriales	Fusobacteriaceae	Fusobacterium	Fusobacterium sp. CM1	Fusobacterium sp. CM1_u_t
Fusobacteria	Fusobacteriia	Fusobacteriales	Fusobacteriaceae	Fusobacterium	Fusobacterium_u_s	Fusobacterium_u_t
Firmicutes	Bacilli	Bacillales	Bacillales_u_f	Gemella	Gemella bergeri	Gemella bergeriae ATCC 700627
Firmicutes	Bacilli	Bacillales	Bacillales_u_f	Gemella	Gemella haemolysans	Gemella haemolysans M341
Firmicutes	Bacilli	Bacillales	Bacillales_u_f	Gemella	Gemella sanguinis	Gemella sanguinis M325
Firmicutes	Bacilli	Bacillales	Bacillales_u_f	Gemella	Gemella_u_s	Gemella_u_t
Firmicutes	Bacilli	Lactobacillales	Carnobacteriaceae	Granulicatella	Granulicatella adiacens	Granulicatella adiacens ATCC 49175
Firmicutes	Bacilli	Lactobacillales	Carnobacteriaceae	Granulicatella	Granulicatella elegans	Granulicatella elegans ATCC 700633
Firmicutes	Bacilli	Lactobacillales	Carnobacteriaceae	Granulicatella	Granulicatella_u_s	Granulicatella_u_t
Proteobacteria	Gammaproteobacteria	Oceanospirillales	Halomonadaceae	Halomonas	Halomonas_u_s	Halomonas_u_t
Firmicutes	Clostridia	Clostridiales	Lachnospiraceae	Lachnospiraceae_u_g	Lachnospiraceae bacterium A4	Lachnospiraceae bacterium A4_u_t
Firmicutes	Clostridia	Clostridiales	Lachnospiraceae	Lachnospiraceae_u_g	Lachnospiraceae bacterium oral taxon 082	Lachnospiraceae bacterium oral taxon 082 str. F0431
Firmicutes	Clostridia	Clostridiales	Lachnospiraceae	Lachnospiraceae_u_g	Lachnospiraceae_u_s	Lachnospiraceae_u_t
Firmicutes	Bacilli	Lactobacillales	Lactobacillaceae	Lactobacillus	Lactobacillus casei	Lactobacillus casei
Firmicutes	Bacilli	Lactobacillales	Lactobacillaceae	Lactobacillus	Lactobacillus fermentum	Lactobacillus fermentum 3872
Firmicutes	Bacilli	Lactobacillales	Lactobacillaceae	Lactobacillus	Lactobacillus gasseri	Lactobacillus gasseri K7
Firmicutes	Bacilli	Lactobacillales	Lactobacillaceae	Lactobacillus	Lactobacillus iners	Lactobacillus iners
Firmicutes	Bacilli	Lactobacillales	Lactobacillaceae	Lactobacillus	Lactobacillus iners	Lactobacillus iners LEAF 2052A-d
Firmicutes	Bacilli	Lactobacillales	Lactobacillaceae	Lactobacillus	Lactobacillus johnsonii	Lactobacillus johnsonii
Firmicutes	Bacilli	Lactobacillales	Lactobacillaceae	Lactobacillus	Lactobacillus johnsonii	Lactobacillus johnsonii N6.2
Firmicutes	Bacilli	Lactobacillales	Lactobacillaceae	Lactobacillus	Lactobacillus murinus	Lactobacillus murinus ASF361
Firmicutes	Bacilli	Lactobacillales	Lactobacillaceae	Lactobacillus	Lactobacillus reuteri	Lactobacillus reuteri
Firmicutes	Bacilli	Lactobacillales	Lactobacillaceae	Lactobacillus	Lactobacillus rhamnosus	Lactobacillus rhamnosus
Firmicutes	Bacilli	Lactobacillales	Lactobacillaceae	Lactobacillus	Lactobacillus sp. 7_1_47FAA	Lactobacillus sp. 7_1_47FAA_u_t
Firmicutes	Bacilli	Lactobacillales	Lactobacillaceae	Lactobacillus	Lactobacillus_u_s	Lactobacillus_u_t
Proteobacteria	Betaproteobacteria	Burkholderiales	Burkholderiaceae	Lautropia	Lautropia mirabilis	Lautropia mirabilis ATCC 51599
Fusobacteria	Fusobacteriia	Fusobacteriales	Leptotrichiaceae	Leptotrichia	Leptotrichia shahii	Leptotrichia shahii DSM 19757
Fusobacteria	Fusobacteriia	Fusobacteriales	Leptotrichiaceae	Leptotrichia	Leptotrichia wadei	Leptotrichia wadei DSM 19758
Firmicutes	Negativicutes	Veillonellales	Veillonellaceae	Megasphaera	Megasphaera micronuciformis	Megasphaera micronuciformis F0359
Proteobacteria	Epsilonproteobacteria	Nautiliales	Nautiliaceae	Nautiliaceae_u_g	Nautiliaceae_u_s	Nautiliaceae_u_t
Firmicutes	Negativicutes	Veillonellales	Veillonellaceae	Negativicoccus	Negativicoccus succinicivorans	Negativicoccus succinicivorans DORA_17_25
Firmicutes	Clostridia	Clostridiales	Lachnospiraceae	Oribacterium	Oribacterium_u_s	Oribacterium_u_t
Firmicutes	Clostridia	Clostridiales	Oscillospiraceae	Oscillospiraceae_u_g	Oscillospiraceae_u_s	Oscillospiraceae_u_t
Firmicutes	Tissierellia	Tissierellales	Peptoniphilaceae	Parvimonas	Parvimonas micra	Parvimonas micra
Firmicutes	Tissierellia	Tissierellales	Peptoniphilaceae	Parvimonas	Parvimonas micra	Parvimonas micra A293
Firmicutes	Tissierellia	Tissierellales	Peptoniphilaceae	Parvimonas	Parvimonas micra	Parvimonas micra ATCC 33270
Firmicutes	Tissierellia	Tissierellales	Peptoniphilaceae	Parvimonas	Parvimonas sp. oral taxon 110	Parvimonas sp. oral taxon 110 str. F0139
Firmicutes	Tissierellia	Tissierellales	Peptoniphilaceae	Parvimonas	Parvimonas_u_s	Parvimonas_u_t
Firmicutes	Clostridia	Clostridiales	Peptostreptococcaceae	Peptostreptococcus	Peptostreptococcus stomatis	Peptostreptococcus stomatis DSM 17678
Bacteroidetes	Bacteroidia	Bacteroidales	Porphyromonadaceae	Porphyromonas	Porphyromonas sp. oral taxon 279	Porphyromonas sp. oral taxon 279 str. F0450
Bacteroidetes	Bacteroidia	Bacteroidales	Porphyromonadaceae	Porphyromonas	Porphyromonas_u_s	Porphyromonas_u_t
Bacteroidetes	Bacteroidia	Bacteroidales	Prevotellaceae	Prevotella	Prevotella baroniae	Prevotella baroniae
Bacteroidetes	Bacteroidia	Bacteroidales	Prevotellaceae	Prevotella	Prevotella buccae	Prevotella buccae ATCC 33574
Bacteroidetes	Bacteroidia	Bacteroidales	Prevotellaceae	Prevotella	Prevotella buccae	Prevotella buccae D17
Bacteroidetes	Bacteroidia	Bacteroidales	Prevotellaceae	Prevotella	Prevotella denticola	Prevotella denticola F0289
Bacteroidetes	Bacteroidia	Bacteroidales	Prevotellaceae	Prevotella	Prevotella enoeca	Prevotella enoeca JCM 12259
Bacteroidetes	Bacteroidia	Bacteroidales	Prevotellaceae	Prevotella	Prevotella histicola	Prevotella histicola
Bacteroidetes	Bacteroidia	Bacteroidales	Prevotellaceae	Prevotella	Prevotella histicola	Prevotella histicola F0411
Bacteroidetes	Bacteroidia	Bacteroidales	Prevotellaceae	Prevotella	Prevotella histicola	Prevotella histicola JCM 15637 = DNF00424
Bacteroidetes	Bacteroidia	Bacteroidales	Prevotellaceae	Prevotella	Prevotella intermedia	Prevotella intermedia ATCC 25611 = DSM 20706
Bacteroidetes	Bacteroidia	Bacteroidales	Prevotellaceae	Prevotella	Prevotella loescheii	Prevotella loescheii DSM 19665 = JCM 12249 = ATCC 15930
Bacteroidetes	Bacteroidia	Bacteroidales	Prevotellaceae	Prevotella	Prevotella melaninogenica	Prevotella melaninogenica ATCC 25845
Bacteroidetes	Bacteroidia	Bacteroidales	Prevotellaceae	Prevotella	Prevotella nanceiensis	Prevotella nanceiensis DSM 19126 = JCM 15639
Bacteroidetes	Bacteroidia	Bacteroidales	Prevotellaceae	Prevotella	Prevotella nigrescens	Prevotella nigrescens
Bacteroidetes	Bacteroidia	Bacteroidales	Prevotellaceae	Prevotella	Prevotella oris	Prevotella oris
Bacteroidetes	Bacteroidia	Bacteroidales	Prevotellaceae	Prevotella	Prevotella oris	Prevotella oris C735
Bacteroidetes	Bacteroidia	Bacteroidales	Prevotellaceae	Prevotella	Prevotella oulorum	Prevotella oulorum JCM 14966
Bacteroidetes	Bacteroidia	Bacteroidales	Prevotellaceae	Prevotella	Prevotella pallens	Prevotella pallens ATCC 700821
Bacteroidetes	Bacteroidia	Bacteroidales	Prevotellaceae	Prevotella	Prevotella pleuritidis	Prevotella pleuritidis F0068
Bacteroidetes	Bacteroidia	Bacteroidales	Prevotellaceae	Prevotella	Prevotella pleuritidis	Prevotella pleuritidis JCM 14110
Bacteroidetes	Bacteroidia	Bacteroidales	Prevotellaceae	Prevotella	Prevotella salivae	Prevotella salivae DSM 15606
Bacteroidetes	Bacteroidia	Bacteroidales	Prevotellaceae	Prevotella	Prevotella scopos	Prevotella scopos JCM 17725
Bacteroidetes	Bacteroidia	Bacteroidales	Prevotellaceae	Prevotella	Prevotella sp. C561	Prevotella sp. C561_u_t
Bacteroidetes	Bacteroidia	Bacteroidales	Prevotellaceae	Prevotella	Prevotella sp. ICM33	Prevotella sp. ICM33_u_t
Bacteroidetes	Bacteroidia	Bacteroidales	Prevotellaceae	Prevotella	Prevotella sp. MSX73	Prevotella sp. MSX73_u_t
Bacteroidetes	Bacteroidia	Bacteroidales	Prevotellaceae	Alloprevotella	Prevotella sp. oral taxon 473	Prevotella sp. oral taxon 473 str. F0040
Bacteroidetes	Bacteroidia	Bacteroidales	Prevotellaceae	Prevotella	Prevotella veroralis	Prevotella veroralis
Bacteroidetes	Bacteroidia	Bacteroidales	Prevotellaceae	Prevotella	Prevotella_u_s	Prevotella_u_t
Actinobacteria	Actinobacteria	Propionibacteriales	Propionibacteriaceae	Pseudopropionibacterium	Pseudopropionibacterium propionicum	Pseudopropionibacterium propionicum F0230a
Actinobacteria	Actinobacteria	Bifidobacteriales	Bifidobacteriaceae	Scardovia	Scardovia wiggsiae	Scardovia wiggsiae F0424
Firmicutes	Negativicutes	Selenomonadales	Selenomonadaceae	Selenomonas	Selenomonas artemidis	Selenomonas artemidis
Firmicutes	Bacilli	Lactobacillales	Streptococcaceae	Streptococcus	Streptococcus anginosus	Streptococcus anginosus
Firmicutes	Bacilli	Lactobacillales	Streptococcaceae	Streptococcus	Streptococcus australis	Streptococcus australis ATCC 700641
Firmicutes	Bacilli	Lactobacillales	Streptococcaceae	Streptococcus	Streptococcus gordonii	Streptococcus gordonii str. Challis substr. CH1
Firmicutes	Bacilli	Lactobacillales	Streptococcaceae	Streptococcus	Streptococcus infantis	Streptococcus infantis SK1076
Firmicutes	Bacilli	Lactobacillales	Streptococcaceae	Streptococcus	Streptococcus infantis	Streptococcus infantis SK1302
Firmicutes	Bacilli	Lactobacillales	Streptococcaceae	Streptococcus	Streptococcus infantis	Streptococcus infantis SPAR10
Firmicutes	Bacilli	Lactobacillales	Streptococcaceae	Streptococcus	Streptococcus infantis	Streptococcus infantis X
Firmicutes	Bacilli	Lactobacillales	Streptococcaceae	Streptococcus	Streptococcus intermedius	Streptococcus intermedius
Firmicutes	Bacilli	Lactobacillales	Streptococcaceae	Streptococcus	Streptococcus intermedius	Streptococcus intermedius B196
Firmicutes	Bacilli	Lactobacillales	Streptococcaceae	Streptococcus	Streptococcus mitis	Streptococcus mitis
Firmicutes	Bacilli	Lactobacillales	Streptococcaceae	Streptococcus	Streptococcus mitis	Streptococcus mitis 17/34
Firmicutes	Bacilli	Lactobacillales	Streptococcaceae	Streptococcus	Streptococcus mitis	Streptococcus mitis SK1073
Firmicutes	Bacilli	Lactobacillales	Streptococcaceae	Streptococcus	Streptococcus mitis	Streptococcus mitis SK564
Firmicutes	Bacilli	Lactobacillales	Streptococcaceae	Streptococcus	Streptococcus mitis	Streptococcus mitis SK616
Firmicutes	Bacilli	Lactobacillales	Streptococcaceae	Streptococcus	Streptococcus oralis	Streptococcus oralis SK100
Firmicutes	Bacilli	Lactobacillales	Streptococcaceae	Streptococcus	Streptococcus parasanguinis	Streptococcus parasanguinis
Firmicutes	Bacilli	Lactobacillales	Streptococcaceae	Streptococcus	Streptococcus parasanguinis	Streptococcus parasanguinis ATCC 903
Firmicutes	Bacilli	Lactobacillales	Streptococcaceae	Streptococcus	Streptococcus parasanguinis	Streptococcus parasanguinis DORA_23_24
Firmicutes	Bacilli	Lactobacillales	Streptococcaceae	Streptococcus	Streptococcus peroris	Streptococcus peroris ATCC 700780
Firmicutes	Bacilli	Lactobacillales	Streptococcaceae	Streptococcus	Streptococcus pneumoniae	Streptococcus pneumoniae
Firmicutes	Bacilli	Lactobacillales	Streptococcaceae	Streptococcus	Streptococcus pneumoniae	Streptococcus pneumoniae GA40563
Firmicutes	Bacilli	Lactobacillales	Streptococcaceae	Streptococcus	Streptococcus pneumoniae	Streptococcus pneumoniae GA41538
Firmicutes	Bacilli	Lactobacillales	Streptococcaceae	Streptococcus	Streptococcus pseudopneumoniae	Streptococcus pseudopneumoniae ATCC BAA-960 = CCUG 49455
Firmicutes	Bacilli	Lactobacillales	Streptococcaceae	Streptococcus	Streptococcus pseudopneumoniae	Streptococcus pseudopneumoniae IS7493
Firmicutes	Bacilli	Lactobacillales	Streptococcaceae	Streptococcus	Streptococcus salivarius	Streptococcus salivarius
Firmicutes	Bacilli	Lactobacillales	Streptococcaceae	Streptococcus	Streptococcus salivarius	Streptococcus salivarius 57.I
Firmicutes	Bacilli	Lactobacillales	Streptococcaceae	Streptococcus	Streptococcus salivarius	Streptococcus salivarius JIM8777
Firmicutes	Bacilli	Lactobacillales	Streptococcaceae	Streptococcus	Streptococcus sanguinis	Streptococcus sanguinis SK150
Firmicutes	Bacilli	Lactobacillales	Streptococcaceae	Streptococcus	Streptococcus sanguinis	Streptococcus sanguinis SK330
Firmicutes	Bacilli	Lactobacillales	Streptococcaceae	Streptococcus	Streptococcus sanguinis	Streptococcus sanguinis SK408
Firmicutes	Bacilli	Lactobacillales	Streptococcaceae	Streptococcus	Streptococcus sp. 2_1_36FAA	Streptococcus sp. 2_1_36FAA_u_t
Firmicutes	Bacilli	Lactobacillales	Streptococcaceae	Streptococcus	Streptococcus sp. HSISM1	Streptococcus sp. HSISM1_u_t
Firmicutes	Bacilli	Lactobacillales	Streptococcaceae	Streptococcus	Streptococcus sp. HSISS1	Streptococcus sp. HSISS1_u_t
Firmicutes	Bacilli	Lactobacillales	Streptococcaceae	Streptococcus	Streptococcus sp. SK140	Streptococcus sp. SK140_u_t
Firmicutes	Bacilli	Lactobacillales	Streptococcaceae	Streptococcus	Streptococcus thermophilus	Streptococcus thermophilus JIM 8232
Firmicutes	Bacilli	Lactobacillales	Streptococcaceae	Streptococcus	Streptococcus vestibularis	Streptococcus vestibularis F0396
Firmicutes	Bacilli	Lactobacillales	Streptococcaceae	Streptococcus	Streptococcus_u_s	Streptococcus_u_t
Bacteroidetes	Bacteroidia	Bacteroidales	Tannerellaceae	Tannerella	Tannerella forsythia	Tannerella forsythia 92A2
Bacteroidetes	Bacteroidia	Bacteroidales	Tannerellaceae	Tannerella	Tannerella sp. oral taxon HOT-286	Tannerella sp. oral taxon HOT-286
Spirochaetes	Spirochaetia	Spirochaetales	Spirochaetaceae	Treponema	Treponema maltophilum	Treponema maltophilum ATCC 51939
Spirochaetes	Spirochaetia	Spirochaetales	Spirochaetaceae	Treponema	Treponema socranskii	Treponema socranskii subsp. socranskii VPI DR56BR1116 = ATCC 35536
Firmicutes	Negativicutes	Veillonellales	Veillonellaceae	Veillonella	Veillonella atypica	Veillonella atypica ACS-049-V-Sch6
Firmicutes	Negativicutes	Veillonellales	Veillonellaceae	Veillonella	Veillonella atypica	Veillonella atypica ACS-134-V-Col7a
Firmicutes	Negativicutes	Veillonellales	Veillonellaceae	Veillonella	Veillonella dispar	Veillonella dispar ATCC 17748
Firmicutes	Negativicutes	Veillonellales	Veillonellaceae	Veillonella	Veillonella dispar	Veillonella dispar DORA_11
Firmicutes	Negativicutes	Veillonellales	Veillonellaceae	Veillonella	Veillonella parvula	Veillonella parvula ACS-068-V-Sch12
Firmicutes	Negativicutes	Veillonellales	Veillonellaceae	Veillonella	Veillonella parvula	Veillonella parvula ATCC 17745
Firmicutes	Negativicutes	Veillonellales	Veillonellaceae	Veillonella	Veillonella parvula	Veillonella parvula DSM 2008
Firmicutes	Negativicutes	Veillonellales	Veillonellaceae	Veillonella	Veillonella parvula	Veillonella parvula HSIVP1
Firmicutes	Negativicutes	Veillonellales	Veillonellaceae	Veillonella	Veillonella sp. 3_1_44	Veillonella sp. 3_1_44_u_t
Firmicutes	Negativicutes	Veillonellales	Veillonellaceae	Veillonella	Veillonella sp. 6_1_27	Veillonella sp. 6_1_27_u_t
Firmicutes	Negativicutes	Veillonellales	Veillonellaceae	Veillonella	Veillonella sp. DORA_B_18_19_23	Veillonella sp. DORA_B_18_19_23_u_t
Firmicutes	Negativicutes	Veillonellales	Veillonellaceae	Veillonella	Veillonella sp. HPA0037	Veillonella sp. HPA0037_u_t
Firmicutes	Negativicutes	Veillonellales	Veillonellaceae	Veillonella	Veillonella sp. ICM51a	Veillonella sp. ICM51a_u_t
Firmicutes	Negativicutes	Veillonellales	Veillonellaceae	Veillonella	Veillonella sp. oral taxon 158	Veillonella sp. oral taxon 158 str. F0412
Firmicutes	Negativicutes	Veillonellales	Veillonellaceae	Veillonella	Veillonella_u_s	Veillonella_u_t

## Sheet: Table S7
Factor	Degrees of freedom	Sum of Squares	Mean square	F value	R2 value	P value
Antibiotic only	12	10.153	0.84606	3.2453	0.11524	0.001
Individual Patient only	23	45.145	1.96281	13.159	0.51241	0.001
Antibiotic and individual patient	311	88.103	0	0	1	1

## Sheet: Table S8
Measurement	Chi-squared	Degrees of freedom	P value
Shannon index ratio to control	108.06	10	< 2.2 x 10-16
Weighted UniFrac Distance from control	63.623	10	7.429 x 10-10
Pathogen to fermenter log ratio to control	109.8	10	< 2.2 x 10-16
HHQ log difference from control	13.78	10	0.1833
rRNA copy ratio to control	25.987	10	0.003758
Gas production difference from control	25.987	10	0.003758

## Sheet: Table S9
Measurement	Chi-squared	Degrees of freedom	P value
Shannon index ratio to control	37.759	23	0.02703
Weighted UniFrac Distance from control	47.698	23	0.001829
Pathogen to fermenter log ratio to control	38.668	23	0.02157
HHQ log difference from control	77.898	23	6.93 x 10-8
rRNA copy ratio to control	109.52	22	1.342 x 10-13
Gas production difference from control	144.05	23	< 2.2 x 10-16

## Sheet: Table S10
	Amo	Azi	Aztr	Cip	Col	Doxy	Lev	Merp	Met	SulTri
Azi	2.65725e-05	NA	NA	NA	NA	NA	NA	NA	NA	NA
Aztr	8.63525e-07	1	NA	NA	NA	NA	NA	NA	NA	NA
Cip	2.65725e-05	1	1	NA	NA	NA	NA	NA	NA	NA
Col	8.63525e-07	1	1	1	NA	NA	NA	NA	NA	NA
Doxy	1	0.000203609	2.5002e-06	0.00012156	4.13833e-06	NA	NA	NA	NA	NA
Lev	0.0114432	0.661128	0.0699594	1	0.284138	0.0699594	NA	NA	NA	NA
Merp	1	8.15432e-05	7.89678e-06	5.40884e-05	7.89678e-06	0.0429661	0.00258319	NA	NA	NA
Met	0.0150972	0.0306478	0.000966479	0.028119	0.00861654	0.0466768	1	0.00135216	NA	NA
SulTri	7.12054e-05	1	1	1	1	0.00232407	1	6.20998e-05	1	NA
Tob	1.48372e-06	1	1	1	1	1.24153e-06	0.793572	1.70543e-05	0.0104183	1

[truncated: 10 more sheets: Table S11, Table S12, Table S13, Table S14, Table S15, Table S16, Table S17, Table S18, Table S19, Table S20]
